# Supplementary material for: Transcriptomic Profiling of Diverse Aedes aegypti Strains Reveals Increased Basal-level Immune Activation in Dengue Virus-refractory Populations and Identifies Novel Virus-vector Molecular Interactions
Source: PLoS Negl Trop Dis. 2013 Jul 4;7(7):e2295. doi: 10.1371/journal.pntd.0002295 (PMC3701703; doi:10.1371/journal.pntd.0002295)
Supplement: Table S3 — Numbers of significantly differentially represented transcripts (compared to Rock) in the midgut and carcass of each A. aegypti strain, in total and arranged by functional class. (XLSX) [file pntd.0002295.s005.xlsx]

## Sheet: Transcript totals
Numbers of transcripts in each mosquito strain with significantly different transcript abundance compared to Rock.
	# Transcripts (MG)			# Transcripts (Car)
Strain	Up	Down	Total	Up	Down	Total
Orl	196	203	399	261	257	518
Waco	319	260	579	375	289	664
PR	225	208	433	341	249	590
Kitts	264	216	480	266	117	383
PFin	236	221	457	287	197	484
PTri	262	234	496	288	212	500
SIN	212	164	376	267	196	463
BKK	282	332	614	388	327	715

## Sheet: Midgut transcripts by GO class
Significantly differentially abundant transcripts (midgut) grouped by Gene Ontology (GO) class.
# transcripts with INCREASED abundance in the midgut										# transcripts with DECREASED abundance in the midgut
GO	ORL	Waco	PR	Kitts	P Fin	P Tri	SIN	BKK		GO	ORL	Waco	PR	Kitts	P Fin	P Tri	SIN	BKK
CS	4	9	4	2	4	5	2	3		CS	5	4	7	4	3	4	2	9
CSR	1	0	0	1	0	0	0	0		CSR	2	2	2	3	2	3	1	3
DIV	60	97	73	82	80	90	81	98		DIV	62	99	69	62	63	71	45	102
DIG	4	6	4	5	4	4	5	3		DIG	11	6	17	13	11	11	7	15
IMM	5	4	4	4	2	2	1	12		IMM	10	14	19	15	9	9	6	25
MET	25	29	33	37	37	35	20	32		MET	14	18	14	23	14	28	17	28
PROT	13	9	8	9	10	10	7	7		PROT	11	17	10	10	10	12	9	21
RSM	19	44	35	44	27	28	33	43		RSM	21	19	12	12	14	15	10	12
RTT	14	50	12	15	13	21	14	18		RTT	24	23	11	9	45	23	35	59
TRP	19	24	16	29	20	23	16	25		TRP	13	12	10	16	12	15	9	15
UNK	32	47	36	36	39	44	33	41		UNK	30	46	37	49	38	43	23	43
TOTAL	196	319	225	264	236	262	212	282		TOTAL	203	260	208	216	221	234	164	332
Significantly differentially abundant transcripts (midgut) grouped by Gene Ontology (GO) class, expressed as a percentage of the total for each strain.
% transcripts with INCREASED abundance in the midgut										% transcripts with DECREASED abundance in the midgut
GO	ORL	Waco	PR	Kitts	P Fin	P Tri	SIN	BKK		GO	ORL	Waco	PR	Kitts	P Fin	P Tri	SIN	BKK
CS	2.04082	2.82132	1.77778	0.757576	1.69492	1.9084	0.943396	1.06383		CS	2.46305	1.53846	3.36538	1.85185	1.35747	1.7094	1.21951	2.71084
CSR	0.510204	0	0	0.378788	0	0	0	0		CSR	0.985222	0.769231	0.961538	1.38889	0.904977	1.28205	0.609756	0.903614
DIV	30.6122	30.4075	32.4444	31.0606	33.8983	34.3511	38.2075	34.7518		DIV	30.5419	38.0769	33.1731	28.7037	28.5068	30.3419	27.439	30.7229
DIG	2.04082	1.88088	1.77778	1.89394	1.69492	1.52672	2.35849	1.06383		DIG	5.41872	2.30769	8.17308	6.01852	4.97738	4.70085	4.26829	4.51807
IMM	2.55102	1.25392	1.77778	1.51515	0.847458	0.763359	0.471698	4.25532		IMM	4.92611	5.38462	9.13462	6.94444	4.0724	3.84615	3.65854	7.53012
MET	12.7551	9.09091	14.6667	14.0152	15.678	13.3588	9.43396	11.3475		MET	6.89655	6.92308	6.73077	10.6481	6.33484	11.9658	10.3659	8.43373
PROT	6.63265	2.82132	3.55556	3.40909	4.23729	3.81679	3.30189	2.48227		PROT	5.41872	6.53846	4.80769	4.62963	4.52489	5.12821	5.4878	6.3253
RSM	9.69388	13.7931	15.5556	16.6667	11.4407	10.687	15.566	15.2482		RSM	10.3448	7.30769	5.76923	5.55556	6.33484	6.41026	6.09756	3.61446
RTT	7.14286	15.674	5.33333	5.68182	5.50847	8.01527	6.60377	6.38298		RTT	11.8227	8.84615	5.28846	4.16667	20.362	9.82906	21.3415	17.7711
TRP	9.69388	7.52351	7.11111	10.9848	8.47458	8.77863	7.54717	8.86525		TRP	6.40394	4.61538	4.80769	7.40741	5.42986	6.41026	5.4878	4.51807
UNK	16.3265	14.7335	16	13.6364	16.5254	16.7939	15.566	14.539		UNK	14.7783	17.6923	17.7885	22.6852	17.1946	18.3761	14.0244	12.9518
TOTAL	100	100	100	100	100	100	100	100		TOTAL	100	100	100	100	100	100	100	100
Functional group abbreviations: CS, cytoskeletal and structural; CSR, chemosensory reception; DIV, diverse functions; DIG, blood and sugar food digestive; IMM, immunity; MET, metabolism; PROT, proteolysis; RSM, redox, stress and mitochondrion; RTT, replication, transcription, and translation; TRP, transport; UKN, unknown functions.

## Sheet: Carcass transcripts by GO class
Significantly differentially abundant transcripts (carcass) grouped by Gene Ontology (GO) class.
# transcripts with INCREASED abundance in the carcass										# transcripts with DECREASED abundance in the carcass
GO	ORL	Waco	PR	Kitts	P Fin	P Tri	SIN	BKK		GO	ORL	Waco	PR	Kitts	P Fin	P Tri	SIN	BKK
CS	5	8	19	6	5	5	6	9		CS	5	2	6	3	5	5	3	8
CSR	1	1	3	1	0	1	1	2		CSR	3	5	0	2	1	1	4	0
DIV	93	128	99	71	107	108	96	127		DIV	92	103	87	39	71	69	70	121
DIG	1	1	10	4	1	5	5	3		DIG	9	1	1	3	7	7	5	8
IMM	23	18	19	15	9	10	8	31		IMM	8	21	16	10	18	14	20	12
MET	20	38	38	25	32	23	30	35		MET	27	27	18	9	15	14	14	24
PROT	2	4	11	7	5	5	6	10		PROT	4	6	3	2	4	3	5	7
RSM	21	29	34	37	21	22	25	41		RSM	14	11	10	7	9	6	5	13
RTT	23	59	26	31	29	29	28	36		RTT	23	33	48	15	20	32	17	44
TRP	13	13	15	13	17	11	12	19		TRP	22	14	17	6	10	13	12	18
UNK	59	76	67	56	61	69	50	75		UNK	50	66	43	21	37	48	41	72
TOTAL	261	375	341	266	287	288	267	388		TOTAL	257	289	249	117	197	212	196	327
Significantly differentially abundant transcripts (carcass) grouped by Gene Ontology (GO) class, expressed as a percentage of the total for each strain.
% transcripts with INCREASED abundance in the carcass										% transcripts with DECREASED abundance in the carcass
GO	ORL	Waco	PR	Kitts	P Fin	P Tri	SIN	BKK		GO	ORL	Waco	PR	Kitts	P Fin	P Tri	SIN	BKK
CS	1.91571	2.13333	5.57185	2.25564	1.74216	1.73611	2.24719	2.31959		CS	1.94553	0.692042	2.40964	2.5641	2.53807	2.35849	1.53061	2.44648
CSR	0.383142	0.266667	0.879765	0.37594	0	0.347222	0.374532	0.515464		CSR	1.16732	1.7301	0	1.7094	0.507614	0.471698	2.04082	0
DIV	35.6322	34.1333	29.0323	26.6917	37.2822	37.5	35.9551	32.732		DIV	35.7977	35.6401	34.9398	33.3333	36.0406	32.5472	35.7143	37.0031
DIG	0.383142	0.266667	2.93255	1.50376	0.348432	1.73611	1.87266	0.773196		DIG	3.50195	0.346021	0.401606	2.5641	3.5533	3.30189	2.55102	2.44648
IMM	8.81226	4.8	5.57185	5.6391	3.13589	3.47222	2.99625	7.98969		IMM	3.11284	7.26644	6.4257	8.54701	9.13706	6.60377	10.2041	3.66972
MET	7.66284	10.1333	11.1437	9.3985	11.1498	7.98611	11.236	9.02062		MET	10.5058	9.34256	7.22892	7.69231	7.61421	6.60377	7.14286	7.33945
PROT	0.766284	1.06667	3.22581	2.63158	1.74216	1.73611	2.24719	2.57732		PROT	1.55642	2.07612	1.20482	1.7094	2.03046	1.41509	2.55102	2.14067
RSM	8.04598	7.73333	9.97067	13.9098	7.31707	7.63889	9.3633	10.567		RSM	5.44747	3.80623	4.01606	5.98291	4.56853	2.83019	2.55102	3.97554
RTT	8.81226	15.7333	7.62463	11.6541	10.1045	10.0694	10.4869	9.27835		RTT	8.94942	11.4187	19.2771	12.8205	10.1523	15.0943	8.67347	13.4557
TRP	4.98084	3.46667	4.39883	4.88722	5.92334	3.81944	4.49438	4.89691		TRP	8.56031	4.84429	6.82731	5.12821	5.07614	6.13208	6.12245	5.50459
UNK	22.6054	20.2667	19.6481	21.0526	21.2544	23.9583	18.7266	19.3299		UNK	19.4553	22.8374	17.2691	17.9487	18.7817	22.6415	20.9184	22.0183
TOTAL	100	100	100	100	100	100	100	100		TOTAL	100	100	100	100	100	100	100	100
Functional group abbreviations: CS, cytoskeletal and structural; CSR, chemosensory reception; DIV, diverse functions; DIG, blood and sugar food digestive; IMM, immunity; MET, metabolism; PROT, proteolysis; RSM, redox, stress and mitochondrion; RTT, replication, transcription, and translation; TRP, transport; UKN, unknown functions.
