# Supplementary material for: Transcriptomic Profiling of Diverse Aedes aegypti Strains Reveals Increased Basal-level Immune Activation in Dengue Virus-refractory Populations and Identifies Novel Virus-vector Molecular Interactions
Source: PLoS Negl Trop Dis. 2013 Jul 4;7(7):e2295. doi: 10.1371/journal.pntd.0002295 (PMC3701703; doi:10.1371/journal.pntd.0002295)
Supplement: Table S4 — Numerical data for over-represented GO classes in the set of genes that displayed significant differential transcript abundance in the Orl, BKK, PTri, and SIN strains. Red indicates average log2-fold higher transcript abundance, and green indicates average log2-fold lower transcript abundance for each class. The criteria for over-representation were: at least 3 genes displaying differential transcript abundance per class, z-score >1.96, and p value <0.05. Over-representation analysis was performed with the GO-Elite program (http://www.genmapp.org/go_elite). (XLSX) [file pntd.0002295.s006.xlsx]

## Sheet: Midgut
Table S4. Numerical data for over-represented GO classes in the set of genes that displayed significant differential transcript abundance in the Orl, BKK, PTri, and SIN strains. Red indicates average log2-fold higher transcript abundance, and green indicates average log2-fold lower transcript abundance for each class. The criteria for over-representation were: at least 3 genes displaying differen…
MIDGUT
Ontology Type	Ontology Name (ID)	# changed	# measured	Z score	p-value	Orl	BKK	PTri	SIN
molecular_function	exopeptidase activity(GO:0008238)	10	17	7.75165	0	0.505252	-0.401155	0.391421	1.48292
biological_process	homeostasis of number of cells in a free-living population(GO:0048874)	21	74	6.597	0	0.308884	-0.705557	-0.356862	-0.0298798
biological_process	protein metabolic process(GO:0019538)	20	69	6.54985	0	0.308884	-0.705557	-0.356862	-0.192159
molecular_function	chitin binding(GO:0008061)	4	6	5.29836	0.0005	-1.62086	0.071504	-0.0522375
biological_process	chitin metabolic process(GO:0006030)	4	8	4.38209	0.003	-1.62086	0.071504	-0.0522375
molecular_function	serine-type endopeptidase activity(GO:0004252)	4	8	4.38209	0.001	-0.973553	-1.32221	-0.972994	-0.832762
biological_process	heterocycle biosynthetic process(GO:0018130)	3	5	4.28563	0.0015	1.1089	-1.08829	0.0376702
biological_process	N-acetylglucosamine metabolic process(GO:0006044)	4	9	4.03408	0.003	-1.62086	0.071504	-0.0522375
biological_process	amine biosynthetic process(GO:0009309)	4	10	3.73462	0.002	0.991973	-1.04187	0.0376702	0.165365
molecular_function	electron carrier activity(GO:0009055)	13	73	3.14983	0.0025	-0.398653	-0.315288	0.157862	-0.214779
cellular_component	extracellular region(GO:0005576)	7	30	3.11669	0.004	0.652393	-0.266715	0.071504	-0.0522375
cellular_component	ribosome(GO:0005840)	5	18	3.1033	0.005	0.821453	-0.289227	-1.98558	-0.536983
molecular_function	structural constituent of ribosome(GO:0003735)	5	18	3.1033	0.005	0.821453	-0.289227	-1.98558	-0.536983
molecular_function	hydrolase activity, hydrolyzing O-glycosyl compounds(GO:0004553)	4	13	3.03193	0.011	0.0420023	-1.35248	0.0346611	1.37934
molecular_function	oxidoreductase activity(GO:0016491)	8	39	2.90723	0.004	0.367175	0.462893	0.0235593	0.0942123
cellular_component	lipid particle(GO:0005811)	12	75	2.60472	0.0075	-0.615952	-0.359136	-0.649059	-1.02515
cellular_component	endoplasmic reticulum(GO:0005783)	4	16	2.51301	0.021	1.59005	-0.0659954	1.25858	-0.132424
cellular_component	intracellular(GO:0005622)	5	27	2.02542	0.0345	0.821453	-0.289227	-1.98558	-0.536983
biological_process	spermatid differentiation(GO:0048515)	4	20	1.98487	0.038	-0.0982407	0.0650447	0.820099
biological_process	spermatid development(GO:0007286)	4	20	1.98487	0.038	-0.0982407	0.0650447	0.820099

## Sheet: Carcass
Table S4. Numerical data for over-represented GO classes in the set of genes that displayed significant differential transcript abundance in the Orl, BKK, PTri, and SIN strains. Red indicates average log2-fold higher transcript abundance, and green indicates average log2-fold lower transcript abundance for each class. The criteria for over-representation were: at least 3 genes displaying differen…
CARCASS
Ontology Type	Ontology Name (ID)	# changed	# measured	Z score	p-value	Orl	BKK	PTri	SIN
molecular_function	serine hydrolase activity(GO:0017171)	5	9	4.60158	0	-1.55347	-0.659878	-1.86234	1.61207
cellular_component	extracellular region(GO:0005576)	9	30	3.72397	0	0.665429	0.633156	-1.02206	-0.285467
biological_process	innate immune response(GO:0045087)	4	9	3.48206	0.003	2.68248	1.61609	-1.24451	-1.16889
molecular_function	hydrolase activity, hydrolyzing O-glycosyl compounds(GO:0004553)	5	13	3.46462	0.0025	-0.994851	-1.65395	-1.12088	-0.992765
molecular_function	electron transporter, transferring electrons within CoQH2-cytochrome c reductase complex activity(GO:0045153)	5	14	3.25074	0.001	-1.53234	0.145183	-1.87726	0.56948
biological_process	male gamete generation(GO:0048232)	9	36	3.07102	0.0015	0.710881	0.728109	0.914584	1.15305
biological_process	spermatid differentiation(GO:0048515)	6	20	3.03132	0.004	0.292247	0.34754	0.0435331	1.07463
biological_process	spermatid development(GO:0007286)	6	20	3.03132	0.004	0.292247	0.34754	0.0435331	1.07463
cellular_component	lipid particle(GO:0005811)	15	75	3.00258	0.0015	0.205053	-0.212716	-1.25508	-0.221018
biological_process	protein metabolic process(GO:0019538)	14	69	2.95691	0.001	-1.32095	-0.393329	-1.83516	0.667189
biological_process	maintenance of location(GO:0051235)	3	7	2.92807	0.016	1.21396	0.888656	1.18416	0.0793424
molecular_function	transporter activity(GO:0005215)	11	50	2.91346	0.0025	1.48967	1.03132	0.775253	0.788901
biological_process	homeostasis of number of cells in a free-living population(GO:0048874)	14	74	2.66288	0.0025	-1.32095	-0.393329	-1.83516	0.667189
biological_process	amine metabolic process(GO:0009308)	7	30	2.48971	0.0055	-0.367089	-0.134249	-0.486207	-1.20734
biological_process	developmental maturation(GO:0021700)	3	9	2.36254	0.034	1.29271	1.43281	0.0797556	0.140477
cellular_component	intracellular(GO:0005622)	6	27	2.1648	0.0165	-1.20587	-1.1242	-1.25219	-1.05467
cellular_component	ribonucleoprotein complex(GO:0030529)	5	21	2.15087	0.0225	-0.0960127	-0.551133	-1.72646	-1.26453
