# Supplementary material for: Transcriptomic Profiling of Diverse Aedes aegypti Strains Reveals Increased Basal-level Immune Activation in Dengue Virus-refractory Populations and Identifies Novel Virus-vector Molecular Interactions
Source: PLoS Negl Trop Dis. 2013 Jul 4;7(7):e2295. doi: 10.1371/journal.pntd.0002295 (PMC3701703; doi:10.1371/journal.pntd.0002295)
Supplement: Table S5 — Numerical microarray data for candidate DENV host and restriction factors. Numbers represent fold-change from Rock strain in log2 scale. Functional group abbreviations: CS, cytoskeletal and structural; CSR, chemosensory reception; DIV, diverse functions; DIG, blood and sugar food digestive; IMM, immunity; MET, metabolism; PROT, proteolysis; RSM, redox, stress and mitochondrion; RTT, replication, transcription, and translation; TRP, transport; UKN, unknown functions. MG, midgut; Car, carcass. (XLSX) [file pntd.0002295.s007.xlsx]

## Sheet: Sheet3
Table S5: Numerical microarray data for candidate DENV host and restriction factors. Numbers represent fold-change from Rock strain in log2 scale. Functional group abbreviations: CS, cytoskeletal and structural; CSR, chemosensory reception; DIV, diverse functions; DIG, blood and sugar food digestive; IMM, immunity; MET, metabolism; PROT, proteolysis; RSM, redox, stress and mitochondrion; RTT, rep…
Candidate DENV host factors
Gene ID	Description	GO	Orl MG	Waco MG	PR MG	Kitts MG	Pfin MG	PTri MG	SIN MG	BKK MG	Orl Car	Waco Car	PR Car	Kitts Car	Pfin Car	PTri Car	SIN Car	BKK Car
AAEL011414	high mobility group non-histone protein, putative	MET	-0.833747	0.330198	0.0400796	0.805465		0.823923	0.528253	-0.830998	-0.744332	0.268676	0.572347	0.278691	0.484548	0.453617	0.352907	-0.0273435
AAEL010429	conserved hypothetical protein	DIV	-0.925011	0.495694	-1.66039	1.74578			1.58832	-1.667
AAEL012819	vacuolar ATP synthase subunit g	TRP	-0.921454	-0.448686	0.0806959	-0.768995	0.413296	0.146429	0.818091	-1.18329		-0.769688		0.921454	-0.267811	-0.261661	0.430458
AAEL002579	hypothetical protein	UNK
AAEL002430	n-acetylglucosamine-6-phosphate deacetylase	MET		2.2533	2.74528	2.50444	2.42329	1.89729	2.88165	1.81237		-0.30582	0.575542	0.270431	0.62092	1.36324	-0.153709
AAEL015337	neutral alpha-glucosidase ab precursor (glucosidase ii alpha subunit) (alpha glucosidase 2)	MET	2.67582	1.77804	2.04718		2.26622	1.76869	1.41133		2.45155	1.38365	1.73566	1.49348	2.48623	1.87742	1.30808	0.651914
Candidate DENV restriction factors
Gene ID	Description	GO	Orl MG	Waco MG	PR MG	Kitts MG	Pfin MG	PTri MG	SIN MG	BKK MG	Orl Car	Waco Car	PR Car	Kitts Car	Pfin Car	PTri Car	SIN Car	BKK Car
AAEL002833	cathepsin l	IMM	-0.0142836	-0.615649	-0.341153	-0.992821	-0.445303	-0.445286	-0.0869676	-0.0601547	1.19918	-0.196328	-0.347987	-0.456188	-0.534549	-0.329696	-0.0668794	0.924476
AAEL015458	transferrin	IMM	2.05048	0	0.649061	0	0.410667	0	0	1.08743	0.976236	-0.314477	0.814065	-1.54992	-0.448577	-0.393279	-0.961173	1.97923
AAEL012092	leucinech repeat	IMM	0.812265	-0.217462	0.432177	0.647253	0.225441		0.604436	0.784788	1.13113	-0.774175	0.584116	0.504636	0.229111	-0.528553	0.551444	0.88087
AAEL004758	pupal cuticle protein, putative	CS	5.17442								2.12685
