# Supplementary material for: Transcriptomic Profiling of Diverse Aedes aegypti Strains Reveals Increased Basal-level Immune Activation in Dengue Virus-refractory Populations and Identifies Novel Virus-vector Molecular Interactions
Source: PLoS Negl Trop Dis. 2013 Jul 4;7(7):e2295. doi: 10.1371/journal.pntd.0002295 (PMC3701703; doi:10.1371/journal.pntd.0002295)
Supplement: Table S6 — Primer sequences used for dsRNA synthesis and real-time PCR. (XLSX) [file pntd.0002295.s008.xlsx]

## Sheet: dsRNA primers
Primers used for dsRNA synthesis.
Gene ID	Primer Name	Sequence (5’ to 3’)
AAEL007768	dsMyD88 F	TAATACGACTCACTATAGGGGGCGATTGGTGGTTGTTATT
AAEL007768	dsMyD88 R	TAATACGACTCACTATAGGGTTGAGCGCATTGCTAACATC
AAEL010083	dsIMD F	TAATACGACTCACTATAGGGACCGAAGAAGACCGCACAAGGC
AAEL010083	dsIMD R	TAATACGACTCACTATAGGGTGCCGAGCGTTGGTTCGTCG
AAEL012471	dsDomeF	TAATACGACTCACTATAGGGCCATCTCCACCACGAAACTT
AAEL012471	dsDome R	TAATACGACTCACTATAGGGCCGGTGGTTGCCATATAATC
AAEL006794	dsDcr2 F	TAATACGACTCACTATAGGGGCATTGACGACGAAATCATCGTCCGATG
AAEL006794	dsDcr2 R	TAATACGACTCACTATAGGGACCATGGCATCCGCCGGTGTCTTGTCC
AAEL011414	dsHMGB F	TAATACGACTCACTATAGGGCGCCAAGCGAGGTGGTGAGC
AAEL011414	dsHMGB R	TAATACGACTCACTATAGGGGTCCTTGCCGCCGCCATTTC
AAEL010429	dsAller F	TAATACGACTCACTATAGGGAGACCAGCCCCGAGTTCAAGG
AAEL010429	dsAller R	TAATACGACTCACTATAGGGCCCCAGCCGAAGAAACCGGC
AAEL012819	dsvATP-G F	TAATACGACTCACTATAGGGAAGGCCGCCGAAAAGGTCGG
AAEL012819	dsvATP-G R	TAATACGACTCACTATAGGGGTGAGAGCTGAGGGCCCGGT
AAEL002579	dsHP2579 F	TAATACGACTCACTATAGGGAACGCTGAACCAACATGTGC
AAEL002579	dsHP2579 R	TAATACGACTCACTATAGGGAATTCTGCTGTGTCCCTCCG
AAEL002430	dsN-Gluc F	TAATACGACTCACTATAGGGTTACGCATGGGGTCACTTCC
AAEL002430	dsN-Gluc R	TAATACGACTCACTATAGGGTCGCGATGATGGAACGGTAG
AAEL010599	dsa-Gluc F	TAATACGACTCACTATAGGGATGGATTTCAGCTTCCCGCA
AAEL010599	dsa-Gluc R	TAATACGACTCACTATAGGGGGCAGAGGAGCTTTTCCAGT
AAEL012092	dsLRRprot F	TAATACGACTCACTATAGGGCCTGCCTCGGTTGGCACTGG
AAEL012092	dsLRRprot R	TAATACGACTCACTATAGGGGACCAGCTTGCCGGACGTGA
AAEL015458	dsTsf F	TAATACGACTCACTATAGGGTAGGAGGCGCCCCAGCCAAA
AAEL015458	dsTsf R	TAATACGACTCACTATAGGGAGGCCGGACGGACATCACGA
AAEL002833	dsCatL F	TAATACGACTCACTATAGGGACTGCGGCTCGTGTTGGTCG
AAEL002833	dsCatL R	TAATACGACTCACTATAGGGGCGCTTCCTCGTCACCCTGG
AAEL004758	dsPcut F	TAATACGACTCACTATAGGGTTGGCGACCCTTCTGGCTGC
AAEL004758	dsPcut R	TAATACGACTCACTATAGGGACCTCATCTCCGTGGCGGGT
NA	dsGFP F	TAATACGACTCACTATAGGATGGTGAGCAAGGGCGAGGAGCTGT
NA	dsGFP R	TAATACGACTCACTATAGGTTACTTGTACAGCTCGTCCATGCCG

## Sheet: qRT-PCR primers
Primers used for qRT-PCR.
Gene ID	Primer Name	Sequence (5’ to 3’)
AAEL007768	RT MyD88 F	GGCGAGGGTTGTTTCAAGTA
AAEL007768	RT MyD88 R	TCCCATCTGTCGATTAAGCC
AAEL010083	RT IMD F	TCATTCCGCGAAGGGCTGGC
AAEL010083	RT IMD R	AGCGCAGAAACATCGTTCGCA
AAEL012471	RT Dome 2F	AAACGGTGGCAAAATGAACT
AAEL012471	RT Dome 2R	CTCCAGACCGGTGAGATTGT
AAEL006794	RT Dcr2 F	CAATTGCTACCGTTGGGAGT
AAEL006794	RT Dcr2 R	ATTGATCCCCCAAAAAGACC
AAEL011414	RT HMGB F	CTGTGGCTCAACTCTGCCCGC
AAEL011414	RT HMGB R	AGCTCACCACCTCGCTTGGC
AAEL010429	RT Aller F	ACGAAACGGTTGCTTTATTGCCTCT
AAEL010429	RT Aller R	GCCATCCACATCGAGTCCGTAGC
AAEL012819	RT vATP-G F	CAGCTGCTGGCCGCTGAGAA
AAEL012819	RT vATP-G R	TTTAGACGGCGGGCCTTGCG
AAEL002579	RT HP2579 F	GACGTCCACGGGATATGCAA
AAEL002579	RT HP2579 R	TCATCCGTTTCCTTCGCACT
AAEL002430	RT N-Gluc F	GTTACGGATGCCATTTCGGC
AAEL002430	RT N-Gluc R	TTTAAGCGTGCCCTTCTGGT
AAEL010599	RT a-Gluc F	ATCGTATAAGACGCGCAGCA
AAEL010599	RT a-Gluc R	CCAACCAACTCTTCGTCGGA
AAEL012092	RT LRRprot F	CCGGAGGTACCGAGAGCCCA
AAEL012092	RT LRRprot R	TCGTCCCCTAGCGGCTTCCA
AAEL015458	RT Tsf F	TCGTGATGTCCGTCCGGCCT
AAEL015458	RT Tsf R	CGCTGGTGGATGTTGCGGGT
AAEL002833	RT CatL F	TGGAGCGACCGACAAGGGCT
AAEL002833	RT CatL R	CCCCAGGTGGTTCCCCACGA
AAEL004758	RT Pcut F	CCGATGGCCACCACCGCATT
AAEL004758	RT Pcut R	TGGCGTGGTGAACTGGAGCC
AAEL009496	RT S7 F	GCAGACCACCATTGAACACA
AAEL009496	RT S7 R	CACGTCCGGTCAGCTTCTTG
